# Supplementary material for: Metabolomic and transcriptomic analyses reveal new insights into the role of abscisic acid in modulating mango fruit ripening
Source: Hortic Res. 2022 May 10;9:uhac102. doi: 10.1093/hr/uhac102 (PMC9250656; doi:10.1093/hr/uhac102)
Supplement: Web_Material_uhac102 [file web_material_uhac102.zip]

Archive with 8 entries (8 files):
- supplemental tables.rar
- Figure S1.jpg
- Figure S2.jpg
- Figure S3.jpg
- Figure S4.jpg
- Figure S5.jpg
- Figure S6.jpg
- Figure S7.jpg
